# Supplementary material for: Electrophysiological correlates of mindfulness in patients with major depressive disorder
Source: Front Neurosci. 2022 Oct 13;16:971958. doi: 10.3389/fnins.2022.971958 (PMC9606782; doi:10.3389/fnins.2022.971958)
Supplement: Supplementary file 1 [file Table_1.xlsx]

## Sheet: Sheet1
Nr	age	sex(m=1)	sex	BMI	Bpsys	Bpdia	PY	medication	medicated	SSRImono	SSRInonSSRI	SNRImono	bupropion	mirtazapine	tianeptine	monotherapy	polytherapy	beta_blocker	VASwb	VASstress	VASanxiety	VASpain	BDIscore	FFAscore	Item1	Item2	Item3	Item4	Item5	Item6	Item7	Item8	Item9	Item10	Item11	Item12	Item13	Item14	Attention	Nonjudge	Openness	acce	Leukos	TSH	SC_BL	ST_BL	RHR_BL	RR_BL	SDNN_BL
1	51	0	f	20	128	81	0	0	0	0	notMedicated	0	0	0	0	0	0	0	5	5	2	3	39	22	3	2	2	1	1	1	2	2	1	2	1	1	1	2	9	9	4	13	5.18	3.18	0.46	33.99	55.33	13.64	38.12
2	64	0	f	27.7	138	95	0	Escitalopram 10	1	1	SSRI	0	0	0	0	1	0	0	4	2	0	3	20	28	3	3	2	2	2	1	2	4	1	1	2	2	2	1	10	10	8	18	4.46	1.22	0.48	32.59	77.25	13.32	50.16
3	57	0	f	27.9	140	100	0	0	0	0	notMedicated	0	0	0	0	0	0	0	3	3	3	7	15	46	4	3	3	4	4	4	4	3	3	3	2	3	3	3	15	21	10	31			1.8	31.53	81.97	13.61	28.25
4	51	1	m	33.8	135	90	0	Bupropion 300	1	0	nonSSRI	0	1	0	0	1	0	0	8	2.5	1	0	35	35	3	3	3	2	3	2	3	3	2	2	3	2	1	3	14	13	8	21	6.06	3.07	0.89	34.22	72.03	13.61	27.16
5	56	1	m	24.4	130	66	0	Esdcitalopram 20	1	1	SSRI	0	0	0	0	1	0	0	8	1	1	0	20	38	4	4	2	2	2	2	3	3	3	2	3	2	4	2	14	17	7	24	5.29	1.07	0.64	33.39	49.29	10.06	31.36
6	50	1	m	21.2	120	77	0	Escitalopram 10 mg	1	1	SSRI	0	0	0	0	1	0	0	4	6	5	0	38	28	2	1	1	2	2	1	2	3	2	2	3	3	3	1	9	11	8	19	7.32	0.89	1.61	29.88	77.45	9.32	23.45
7	53	0	f	27	130	90	10	Venlafaxin 187,5, Ramipril 5, ASS 100	1	0	nonSSRI	1	0	0	0	1	0	0	7	7	6	4	43	23	2	1	3	1	3	2	1	2	1	2	3	2	1	3	10	10	7	17	11.15	3.68	1.96	33.04	77.65	11.93	31.6
8	61	1	m	25.4	146	90	0	Escitalopram 10	1	1	SSRI	0	0	0	0	1	0	0	3	5	1	0	31	42	4	2	3	3	4	3	4	4	3	2	4	2	2	2	15	17	10	27	5.53	0.96	0.83	34.77	79.35	18.87	18.45
9	64	0	f	24	110	80	0	0	0	0	notMedicated	0	0	0	0	0	0	0	5	5	5	1	22	36	3	3	2	2	4	2	3	3	2	3	3	2	2	2	14	13	9	22	4.42	2.15	1.16	28.65	77.19	6.57	29.17
10	58	1	m	19	140	85	10	Mirtazapin 30	1	0	nonSSRI	0	0	1	0	1	0	0	5	2	2	0	26	28	2	3	1	2	3	2	2	1	3	1	2	2	2	2	9	13	6	19	6.54	1.1	1.51	33.61	68.2	19.01	30.45
11	64	0	f	20	150	90	60	0	0	0	notMedicated	0	0	0	0	0	0	0	4	8	8	5	60	32	4	1	3	1	3	4	2	3	4	1	1	1	1	3	8	17	7	24	3.75	1	0.56	32.89		21.05
12	52	1	m	31.2	144	91	14	Bupropion 300	1	0	nonSSRI	0	1	0	0	1	0	0	6	1	3	4	35	30	3	2	2	1	2	2	2	3	1	1	2	3	3	3	9	13	8	21	9.59	3.8	4.18	31.68	73.14	16.65	24
13	48	0	f	27	151	98	0	Venlafaxin 225, Voltaren 75, Tilidin 450 mg/d	1	0	nonSSRI	1	0	0	0	1	0	0	4	3	3	6	57	23	2	1	1	1	2	1	2	3	1	2	1	1	4	1	7	10	6	16	5.88	0.57	0.94	24.32	90.17	22.84	16.62
14	23	0	f	21.1	98	73	1	Escitalopram 10 mg	1	1	SSRI	0	0	0	0	1	0	0	6	8	5	3	38	35	3	4	3	2	4	2	2	2	2	2	3	1	3	2	14	14	7	21	6.27	2.47	4.5	33.81	74.79	9.08	77.12
15	52	0	f	23	157	98	30	Bupropion 150, Venlafaxin 150, Disulfiram 200 mg	1	0	polytherapy	0	0	0	0	0	1	0	7	1	1	0	17	34	3	4	3	2	2	2	2	2	2	2	2	3	3	2	13	14	7	21	6.49	1.55	0.81	23.87	88.4	19.01	19.66
16	65	1	m	26.8	161	101	0	Venlaf 225, Mirta 15	1	0	polytherapy	0	0	0	0	0	1	0	7	2	2	0	28	40	3	2	3	3	4	3	3	3	2	3	4	2	2	3	15	16	9	25	5.55	1.77	0.77	34.25	76.34	22.83	15.53
17	34	1	m	23	130	96	9	Mirtazapin 7,5	1	0	nonSSRI	0	0	1	0	1	0	0	5	2	2	2	42	34	3	2	1	2	3	2	3	3	2	2	3	1	2	2	11	13	7	20	8.81	3.04	1.27	33.1	66.07	14.5	70.03
18	56	1	m	29.7	174	105	0	Candesartan 16	0	0	notMedicated	0	0	0	0	0	0	0	0	2	0	0	30	19	2	1	1	2	4	1	2	2	1	1	1	1	1	1	6	8	7	15	5.05	1.63	0.76	35.07	64.5	21.28	31.26
19	50	0	f	24	142	88	0	Venla 150, Trazodon 150, Methylphen 30, Telmisartan 20, Atorvastatin 10	1	0	polytherapy	0	0	0	0	0	1	0	0	10	5	3	24	29	3	2	2	1	3	3	2	3	2	2	2	1	2	1	10	12	7	19	3.84	2.7	1.69	32.36	67.09	14.29	54.09
20	54	0	f	24.1	138	89	0	Levothyroxin 75, Ferrosanol 100 mg/d	0	0	notMedicated	0	0	0	0	0	0	0	9	8	0	0	22	39	4	2	3	2	4	2	3	3	3	3	3	2	2	3	14	16	9	25	7.04	2.55	0.81	32.2	75.69	17.78	25.2
21	62	0	f	23.3	128	80	0	Venla 300, Mirta 15, Bisoprolol 5, Candesartan 24, Eliquis 10	1	0	polytherapy	0	0	0	0	0	1	1	10	0	0	0	33	31	4	3	3	1	3	2	2	2	1	2	2	2	2	2	12	12	7	19	5.76	1.73	0.75	31.19	62.39	15.26	36.19
22	56	1	m	28	130	85	0	Citalopram 20	1	1	SSRI	0	0	0	0	1	0	0	9	1	1	0	15	36	2	2	3	2	4	3	3	3	2	3	3	2	2	2	14	13	9	22	4.84	1.37	0.49	34.6	72.18	16.53	22.23
23	6	0	f	31	119	66	22	Citalopram 20, Levothyroxin 100	1	1	SSRI	0	0	0	0	0	0	0	7	1	4	1	27	38	3	1	2	3	3	3	3	3	3	3	2	3	3	3	11	18	9	27	7.25	1.71	1.78	34.46	56.9	10.25	33.97
24	53	1	m	26	138	78	0	Ramipril 10, ASS 100	0	0	notMedicated	0	0	0	0	0	0	0	4	3	1	1	18	34	3	2	2	3	3	4	3	3	2	2	2	1	1	3	11	16	7	23	5.92	2.43	0.63	30.45	62.66	11.2	33.17
25	50	1	m	20	166	97	0	Mirta 7,5	1	0	nonSSRI	0	0	1	0	1	0	0	6	3	1	0	23	38	2	3	3	3	3	3	3	3	3	3	2	2	2	3	14	16	8	24	10.23	1.89	1	33.35	89.81
26	57	0	f	25	135	80	18	0	0	0	notMedicated	0	0	0	0	0	0	0	2	7	10	9	29	38	4	3	3	2	3	2	3	3	2	4	3	2	2	2	16	14	8	22	5.8	0.21	0.84	35.35	77.86	16.81	22.39
27	58	1	m	26	144	97	0	0	0	0	notMedicated	0	0	0	0	0	0	0	5	6	0	0	30	44	4	3	3	3	4	3	3	3	4	4	3	2	2	3	16	19	9	28	7.94	2.27	1.13	32.83	78.72	14.89	30.79
28	50	1	m	22.2	144	93	0	0	0	0	notMedicated	0	0	0	0	0	0	0	8	3	1	6	22	28	3	3	2	2	2	2	3	3	1	2	2	1	1	1	12	10	6	16	5.2	2.08	2.16	34.71	73.61	18.53	48.44
29	43	1	m	25	150	90	0	Mirta 15	1	0	nonSSRI	0	0	1	0	1	0	0	6	4	1	0	21	28	3	2	2	2	2	3	2	2	2	1	1	2	2	2	8	14	6	20	4.36	1.62	2.96	35.65	82.72	9.64	64.18
30	54	1	m	34	137	94	5	Escitalo 20, Quetiapin 50, Bisoprolol 5	1	1	SSRI	0	0	0	0	1	0	1	7	3	3	3	31	34	3	1	2	3	4	2	2	2	2	2	2	2	4	3	9	17	8	25	7.5	4.92	1.36	35.59	80.07	11.78	19.24
31	51	0	f	21	140	90	15	Sertralin 100, Bisoprolol 2,5	1	1	SSRI	0	0	0	0	1	0	1	7	1	1	3	22	38	4	3	3	2	2	3	3	3	3	3	2	2	3	2	14	17	7	24	5.68	0.05		34.65	65.44	13.87	19.3
32	55	0	f	31.1	130	94	0	Tianeptin 37,5; Prednisolon 4, Pantoprazol 40, Calzium/D3 600 mg/400 IE	1	0	nonSSRI	0	0	0	1	1	0	0	7	1	1	4	29	29	2	2	2	2	2	3	2	2	2	2	2	2	2	2	10	13	6	19	4.91	3.22		35.97	81.51	17.86	22.13
33	29	1	m	33	140	80	0	Mirtazapin 22,5	1	0	nonSSRI	0	0	1	0	1	0	0	7	0	0	1	14	53	3	4	4	4	4	4	4	4	4	3	4	3	4	4	19	23	11	34	6.2	1.93	4.72	34.48	74.82	7.74	91.53
34	51	0	f	23	130	80	0	Trazodon 150, Vortioxetin 20, Risperidon 1	1	0	polytherapy	0	0	0	0	0	1	0	1	5	5	0	43	24	2	1	2	2	2	1	2	2	1	2	1	2	2	1	8	9	6	17	6.35	4.7	1.07	35.35	68.5	13.31	23.21
35	64	0	f	26	140	80	0	Escitalopram 10 mg 10 Tage	1	1	SSRI	0	0	0	0	1	0	0	8	2	1	5	35	31	4	1	1	1	1	3	4	4	2	1	2	4	1	2	9	13	9	22	5.56	0.82	1.24	35.56	67.12	23.16	35.54
36	41	0	f	18	120	74	0		0	0	notMedicated	0	0	0	0	0	0	0	7	4	0	5	16	32	2	3	2	3	2	2	2	3	2	2	2	2	2	3	11	14	7	21	5.3	1.29		32.31	73.51	15.91	90.12
37	51	1	m	23.4	141	88	0	Escitalop 20, Ramipril 5, Levothyroxin 125, Dekristol 20000 IE/Woche	1	1	SSRI	0	0	0	0	1	0	0	4	4.3	5.5	8.4	30	35	4	3	3	2	3	2	3	3	2	2	2	2	2	2	13	14	8	22	6.11	3.84	1.33	35.69	76.89	16.49	29.7
38	58	0	f	34.6	170	80	0	Candesartan 16, Nebivolol 2,5, Spironolacton 25, Chlorthalidon 12,5; Levothyroxin 75	0	0	notMedicated	0	0	0	0	0	0	1	8.2	0.8	1.8	0.2	15	36	3	2	3	2	4	2	4	4	2	2	1	2	2	3	12	14	10	24	6.98	1.92		35.06	60.92	11.87	15.56
39	65	1	m	31	148	92	0	Candesartan 8, HCT 12,5; Dekristol 20.000; Kaliumjodid 2	0	0	notMedicated	0	0	0	0	0	0	0	7	3	2	0	15	47	4	2	3	4	4	4	3	3	3	3	4	2	4	3	15	22	9	31	5.83	0.74	3.58	34.76	76.26	13.3	27.25
40	68	1	m	24	145	90	0	Venlafaxin 75 Mirta 30	1	0	polytherapy	0	0	0	0	0	1	0	2	9	7	0	25	45	4	3	3	3	4	3	3	4	3	3	3	3	3	3	15	19	11	30	6.46	0.2	0.47	35.58	55.93	13.92	19.7
41	44	1	m	26.9	131	82	0	Opipramol 100, Escitalopram 10, Levothyroxin 150 ug	1	1	SSRI	0	0	0	0	1	0	0	3	4	6	8	33	24		3	1	2	4	1	2	3	1	2	1	1	1	2	9	7	8	15	7.42	7.83	0.73	34.54	65.03	16.74	31.8
42	49	1	m	29	133	90	0	Tianeptin 37,5, Pregabalin 200	1	0	nonSSRI	0	0	0	1	1	0	0	3	4	3	2	38	22	2	1	1	1	3	1	2	4	1	2	1	1	1	1	7	7	8	15	5.93	2.34	0.6	34.29	70.35	18.1	38.08
43	57	1	m	27.8	151	93	10	Escitalo 10, Trazodon 100	1	0	polytherapy	0	0	0	0	0	1	0	3	0	0		32	33	3	2	2	2	3	2	3	2	2	3	2	2	2	3	12	14	7	21	7.56	3.27	2.02	33.6	54.98	20.37	24.23
44	36	0	f	22	120	90	0	Venla 300, Aripiprazol 5	1	0	polytherapy	0	0	0	0	0	1	0	5	8	3	2	19	26	3	1	2	1	1	1	2	2	2	1	2	2	3	2	8	12	5	17	4.46	0.73	0.46	34.15	94.81	15.67	25.82
45	63	0	f	25.1	150	80	0	Venla 225	1	0	nonSSRI	1	0	0	0	1	0	0	4	5	0	0	34	40	4	2	1	3	3	4	3	3	4	3	2	2	3	2	11	20	8	28	6.91	1.21	0.49	35.89	79.35	14.58	11.25
46	43	1	m	24	160	105	0	0	0	0	notMedicated	0	0	0	0	0	0	0	5	3	1	0	16	36	4	3	3	3	2	3	3	3	2	2	2	1	3	2	13	17	6	23	7.54	3.39	2.21	34.33	67.27	18.39	82.39
47	55	1	m	26.5	135	85	0	Escita 10	1	1	SSRI	0	0	0	0	1	0	0	8	0	0	0	13	50	4	3	3	4	4	3	4	4	3	4	4	4	2	4	18	20	12	32	4.78	3.05	0.46	34.52	62.34	18.87	27.92
48	64	1	m	28.5	140	85	0	Baricitinid 4	0	0	notMedicated	0	0	0	0	0	0	0	4	2	1	2	24	38	3	2	4	2	3	2	3	3	2	3	2	2	2	2	14	13	8	21	10.76	1.84	0.9	27.9	95.54	16.47	12.39
49	50	1	m	29	150	101	2	Lithium 900 mg, Escit 15, Queti 50	1	0	polytherapy	0	0	0	0	0	1	0	4	6	2	1	15	33	2	3	2	2	3	3	3	2	3	2	2	2	2	2	12	14	7	21	9.05	4.18	0.67	35.62	70.45	16.71	27.31
50	69	0	f	31.7	145	98	0	Venlafa 150, Torasemid10	1	0	nonSSRI	1	0	0	0	1	0	0	5.2	3	5	2	29	35	4	2	2	2	3	3	3	3	2	2	3	2	3	2	12	16	8	24	6.69	2.32	2.16	33.42	90.57	22.43	13.9
51	49	1	m	21	155	100	12	Sertr 100, Mirta 30	1	0	polytherapy	0	0	0	0	0	1	0	6	1	2	3	18	41	4	3	3	3	3	3	4	4	3	3	3	2	2	3	16	18	9	27	8.05	1.91	0.49	23.64	90.94	19.94	19.08
52	23	1	m	28	129	82	0	mirta 30	1	0	nonSSRI	0	0	1	0	1	0	0	7	2	2	0	25	32	3	3	3	1	3	1	3	2	1	3	2	3	1	3	14	10	8	18	5.81	4.08	1.14	32.49	74.18	8.91	44.48
53	46	1	m	34.3	172	98	0	Bupro 150	1	0	nonSSRI	0	1	0	0	1	0	0	7	2	3	0	39	28	3	2	3	2	3	2	3	2	2	2	1	1	1	1	11	11	6	17	7.22	0.96	0.84	32.89	65.64	17.52	34
54	50	1	m	29.8	120	80	0	Venlafaxin 150, Methylphenidat 20, Levetiracetam 2000 mg/d	1	0	polytherapy	0	0	0	0	0	1	0	8	1	0	0	32	31	3	1	4	2	3	2	2	2	1	2	3	2	3	1	12	12	7	19	7.2	1.42	1.14	34.16	85.52	17.01	26.25
55	51	0	f	21.3	150	90	0		0	0	notMedicated	0	0	0	0	0	0	0	8	6	0	0	35	30	3	1	3	1	2	1	3	3	1	2	2	3	2	3	11	11	8	19	5.23	2.9	1.79	32.28	82.44	12.67	47.55
56	43	1	m	21.4	122	78	0	Venla 150	1	0	nonSSRI	1	0	0	0	1	0	0	6	4	4	0	11	38	4	3	3	2	2	3	4	3	3	3	2	2	2	2	15	16	7	23	4.35	1.74	0.5	32.47	77.55	13.25	38.06
57	50	1	m	20.7	126	76	0		0	0	notMedicated	0	0	0	0	0	0	0	2	0	1	0	40	28	2	2	1	4	3	2	1	1	1	2	3	2	1	3	9	13	6	19	4.71	2.4	1.68	33.19	71.81	17.42	55.48
58	65	1	m	26.5	130	79	0	Venla 150, Buprop 150, Mirta 15, Omeprazol 4ß, Bisop 2,5; Simvasta 40	1	0	polytherapy	0	0	0	0	0	1	0	4	4	2	5	50	23	2	2	1	1	3	1	2	2	1	1	2	1	3	1	8	9	6	17	8.79	2.57	0.53	23.92	79.22	23.49	35.85
59	60	0	f	28.6	120	75	0	Sertra 100, Ramipril 5, Clopidogrel 75, Atorvastatin 40	1	1	SSRI	0	0	0	0	1	0	0	8.5	2	0	0	25	30	4	2	2	2	3	1	2	3	1	2	2	1	4	1	10	13	7	20	5.79	2.48	1.78	34.94	59	17.39	32.87
60	29	1	m	19.6	133	82	0	0	0	0	notMedicated	0	0	0	0	0	0	0	2	8	8	1	31	31	3	2	2	3	3	3	3	3	1	1	2	1	2	2	10	14	7	21	7.04	2.03	4.11	27.8	93.63	10.53	75.04
61	49	1	m	28.4	135	79	0	0	0	0	notMedicated	0	0	0	0	0	0	0	6	7	0	0	43	29	2	1	2	2	2	2	1	3	2	1	3	3	2	3	8	13	8	21	5.42	1.47	5.23	33.66	74.81	10.66	120.86
62	50	0	f	20.1	154	84	0	Tamoxifen 20	0	0	notMedicated	0	0	0	0	0	0	0	4	5	0	0	14	35	3	3	2	2	3	2	3	3	2	3	2	2	2	3	13	14	8	22	5.17	2.35	0.53	24.29	73.83	18.46	43.78
63	43	1	m	27.6	140	92	0	Sertra 100, Tadalafil 5	1	1	SSRI	0	0	0	0	1	0	0	2	0	5	9	32	35	3	2	4	2	2	2	3	4	2	3	2	3	2	1	14	12	9	21	4.72	1.03	1.01	34.75	76.8	15.88	37.57
64	46	0	f	21	110	80	0	0	0	0	notMedicated	0	0	0	0	0	0	0	7	5	1	4	17	37	4	2	3	2	4	2	2	3	2	3	3	3	1	3	13	14	10	24	4.05	1.38	3.95			13.21
65	60	0	f	24.2	141	72	0	Esdcit 15, Mirta 15, ASS 100, Ramipril 10, Atorvastatin 40, Amlodipin 10, Levothyroxin 125, Vigantoletten 1000 IE	1	0	polytherapy	0	0	0	0	0	1	0	0	0	0	0	42	27	4	2	1	2	1	1	3	3	1	1	3	1	3	1	10	12	5	17	7.82	2.58	0.67	35	62.57	20.58	20.13
66	53	0	f	19.4	154	93	0	Vortioxetin 20, Venlafaxin 150, Lithium 675, Pantoprazol 40, Levothyroxin 150, Pregabalin 150, Promethazin 50	1	0	polytherapy	0	0	0	0	0	1	0	3	2	2	6	46	29	3	2	2	1	2	2	3	3	1	3	2	2	1	2	12	10	7	17	8.12	0.002	2.37	23.7	81.9	11.5	19.21
67	56	0	f	32.7	140	80	0	Escitalo 10, Bisoprolol 2,5, Ramipril 2,5	1	1	SSRI	0	0	0	0	1	0	1	7	7	6	0	31	25	2	1	1	1	1	1	3	2	2	2	2	2	3	2	9	11	5	16	5.76	1.75	0.67	35.66	53.94	15.07	42.11
68	47	0	f	25.9	110	68	0	Sertra 50, Bisopro 2,5	1	1	SSRI	0	0	0	0	1	0	1	3	6	4	5	26	25	2	1	1	1	3	1	2	2	1	1	1	1	2	3	6	10	6	16	9.72	1.33	4.3	35.81		11.47
69	54	1	m	26.9	146	74	0	Mirta 15, Quet 50, Quet retard 150	1	0	polytherapy	0	0	0	0	0	1	0	7	3	0.5	4	26	36	4	3	3	1	3	2	3	4	1	3	2	3	1	3	14	12	10	22	4.35	2.26	0.81	33.15	59.67	13.06	27.94
70	56	1	m	24.8	150	85	0	Mirta 30, Venlaf 300, Ola 5	1	0	polytherapy	0	0	0	0	0	1	0	3	8	7	5	19	32	3	2	2	3	3	2	3	2	2	2	2	2	2	2	11	14	7	21	6.37	3.86	0.73	31.53	68.57	14.21	32.96
71	61	1	m	27	136	100	0	Mirta 45, Lithium 450, Tamsulosin 20.000 1 x Woche	1	0	polytherapy	0	0	0	0	0	1	0	3	7	8	2	29	34	4	2	3	1	4	2	4	3	1	2	3	1	3	1	14	12	8	26	6.37	2.39	0.63	35.49	81.31	15.78	32.3
72	60	0	f	19	125	75	0	0	0	0	notMedicated	0	0	0	0	0	0	0	7	3	1	0	20	34	3	2	2	2	2	2	3	3	2	2	3	2	3	3	12	15	7	22	3.91	2.1	1.86	31.42		11.4
73	57	1	m	27	156	89	20	Bupropion 300, Mirta 15, Candesartan	1	0	polytherapy	0	0	0	0	0	1	0	3	3	2	1	35	30	4	3	3	2	3	2	3	3	2	3	3	2	4	2	15	16	8	24	7.56	0.92	0.49	35.29	59.8	15.37	29.99
74	26	1	m	20.9	127	79	5	0	0	0	notMedicated	0	0	0	0	0	0	0	6	6	3	2	25	35	3	1	4	3	2	3	3	3	2	2	3	2	3	1	13	15	7	22	7.54	1.11	0.88	23	73.39	19.18	42.78
75	43	1	m	22	140	99	0	0	0	0	notMedicated	0	0	0	0	0	0	0	4	5	4	0	38	30	3	2	2	2	1	1	2	3	1	3	2	3	2	3	11	12	7	19	5.96	1.41	1.62	26.11		15.4
76	48	1	m	23.1	135	89	0	0	0	0	notMedicated	0	0	0	0	0	0	0	3	5	5	2	48	29	2	3	1	2	2	3	2	3	1	3	2	2	1	2	11	11	7	18	6.42	1.73	1.44	30.7	70.1	16.98	37.69
77	39	0	f	24	135	85	0	0	0	0	notMedicated	0	0	0	0	0	0	0	3.2	5.5	2	1	50	25	2	2	1	1	2	2	2	1	2	3	2	2	1	2	10	10	5	15	6.49	2.72	1.56	35	85.11	12.5	18.07
78	23	1	m	22	127	80	0	Escitalopram 5	1	1	SSRI	0	0	0	0	0	0	0	5	4	2	0	47	31	2	2	2	3	3	1	3	3	2	2	2	2	2	2	11	12	8	20	5.96	1.92	7.51	25.15	68.5	10.3	59.05
79	55	0	f	32.1	130	82	0	Levothyroxin 75	0	0	notMedicated	0	0	0	0	0	0	0	3	5	6	2	42	29	3	2	2	2	1	3	2	3	1	3	2	2	1	2	11	12	6	18			3.03	33.55	80.91	21.54	48.73
80	52	1	m	22.8	125	78	0	0	0	0	notMedicated	0	0	0	0	0	0	0	4	6	2	2	48	35	2	3	4	3	2	2	3	3	2	3	2	3	2	2	15	13	8	21	5.17	2.7	1.12	32.07	73.59	21.02	49.83
81	41	1	m	25.8	130	80	1	Sertralin 25 mg	1	1	SSRI	0	0	0	0	0	0	0	7	2	1	0	32	35	3	2	4	3	3	1	3	3	2	2	3	3	2	2	14	13	9	22	8.6	2.41	2.07	33.17	72.42	18.15	27.7
82	38	1	m	25.1	134	82	0	Quetiapin 50 mg, Mirtazapin 7,5, Lithium	1	0	polytherapy	0	0	0	0	0	1	0	5	3	2	0	27	36	2	3	4	3	2	3	2	3	2	3	3	3	2	2	15	14	8	22	3.75	1.57	0.89	21.29	65.35	13.46	52.08
83	49	0	f	24	137	83	29	Sertralin 100 mg	1	1	SSRI	0	0	0	0	0	0	0	6.5	4	2	0	35	30	3	3	2	2	2	1	2	2	1	1	2	3	3	3	10	13	7	20	5.2	2.87	1.06	34.8	96.88	20.65	18.5
84	47	1	m	23	130	75	0	0	0	0	notMedicated	0	0	0	0	0	0	0	7	1	0	0	15	37	3	2	3	2	4	3	2	3	2	3	3	3	1	3	13	14	10	24	5.83	1.22	1.4	34.69	66.09	14.69	31.18
85	63	0	f	27	140	89	25	Tilidin, Melperon 50, Trimipramin 25	1	0	polytherapy	0	0	0	0	0	1	0	5	2	3	4	29	29	2	1	2	3	2	2	1	2	2	1	3	3	2	3	8	14	7	21	6.2	4.15	1.26	35.13	95.08	18.54	17.67
86	49	1	m	29	138	80	0	0	0	0	notMedicated	0	0	0	0	0	0	0	4	2	5	1	40	27	3	2	1	2	1	1	2	3	2	1	3	2	3	1	9	12	6	18	5.37	0.81	0.65	33.47	85.63	25.72	15.99
87	39	1	m	29.9	145	89	22	Quetiapin 300, Gabapentin, Ibuprofen, Pantoprazol	1	0	nonSSRI	0	0	0	0	0	0	0	6	2	1	0	29	29	3	3	2	2	1	3	2	3	1	2	2	2	1	2	11	12	6	18	7.33	1.8	1.1	35.74	76.5	7.65	49.04
88	56	0	f	26	138	76	0	Candesartan 8	0	0	notMedicated	0	0	0	0	0	0	0	7	3	2.3	3	28	34	4	3	2	2	3	2	4	2	2	2	3	1	2	2	14	14	6	22	4.91	2.19	1.22	33.22	72.67	7.28	39.08
89	63	1	m	23	145	83	37	Sertralin 100, ASS 100, Atorvastatin 30, Candesartan 16 HCT12,5	1	1	SSRI	0	0	0	0	0	0	0	6	4	2	1	33	30	2	2	3	2	1	2	2	3	2	3	2	3	2	1	12	11	7	18	7.79	1.73	0.66	34.11	89.75	15.06	9
[truncated: 115 more columns]

## Sheet: log
log	Bpsys	logBpsys					VLF_BL	LF_BL	HF_BL	LFHF_BL	VLF_st	LF_st	HF_st	LFHF_st	VLF_rel	LF_rel	HF_rel	LFHF_rel	VLF_df_BS	LF_df_BS	HF_df_BS	LFHF_df_BS	VLF_df_SR	LF_df_SR	HF_df_SR	LFHF_df_SR	VLF_df_BR	LF_df_BR	HF_df_BR	LFHF_df_BR	logVLF_BL	logLF_BL	logHF_BL	logLFHF_BL	logVLF_st	logLF_st	logHF_st	logLFHF_st	logVLF_rel	logLF_rel	logHF_rel	logLFHF_rel	logVLF_df_BS	logLF_df_BS	logHF_df_BS	logLFHF_df_BS			SC_BL
	128	2.10721					431.3	723.2	1347.1	0.536857	33.7	44.6	8.1	5.50617	1233.9	1157.3	767.3	1.50828	397.6	678.6	1339	-4.96932	-1200.2	-1112.7	-759.2	3.9979	-802.6	-434.1	579.8	-0.971419	2.63478	2.85926	3.1294	-0.270141	1.52763	1.64933	0.908485	0.74085	3.09128	3.06345	2.88497	0.178481	2.59945	2.83161	3.12678				0.46
	138	2.13988					197.7	756.4	1010.5	0.74854	12.1	9.8	3.1	3.16129	376.9	689.4	942.8	0.731226	185.6	746.6	1007.4	-2.41275	-364.8	-679.6	-939.7	2.43006	-179.2	67	67.7	0.0173142	2.29601	2.87875	3.00454	-0.125785	1.08279	0.991226	0.491362	0.499864	2.57623	2.83847	2.97442	-0.135948	2.26858	2.87309	3.0032				0.48
	140	2.14613					349	1401.6	303.6	4.6166	5.3	9.1	21.7	0.419355	149.2	899.1	181.8	4.94554	343.7	1392.5	281.9	4.19725	-143.9	-890	-160.1	-4.52619	199.8	502.5	121.8	-0.328944	2.54283	3.14662	2.4823	0.664322	0.724276	0.959041	1.33646	-0.377418	2.17377	2.95381	2.25959	0.694214	2.53618	3.1438	2.4501	0.622964			1.8
	135	2.13033					236.7	464.9	324.1	1.43443					1002.2	1859.6	575.3	3.2324	236.7	464.9	324.1	1.43443	-1002.2	-1859.6	-575.3	-3.2324	-765.5	-1394.7	-251.2	-1.79797	2.3742	2.66736	2.51068	0.156681	#NUM!	#NUM!		#NUM!	3.00095	3.26942	2.75989	0.509525	2.3742	2.66736	2.51068	0.156681			0.89
	130	2.11394					499.7	667.9	354	1.88672	9	73.5	58.8	1.25	108.7	4348.4	134.2	32.4024	490.7	594.4	295.2	0.636723	-99.7	-4274.9	-75.4	-31.1524	391	-3680.5	219.8	-30.5157	2.69871	2.82471	2.549	0.275708	0.954243	1.86629	1.76938	0.09691	2.03623	3.63833	2.12775	1.51058	2.69082	2.77408	2.47012	-0.196049			0.64
	120	2.07918					124.3	98.7	103.6	0.952703	31.7	9.1	8.9	1.02247					92.6	89.6	94.7	-0.0697692	31.7	9.1	8.9	1.02247	124.3	98.7	103.6	0.952703	2.09447	1.99432	2.01536	-0.0210426	1.50106	0.959041	0.94939	0.00965139	#NUM!	#NUM!	#NUM!	#NUM!	1.96661	1.95231	1.97635	#NAME?			1.61
	130	2.11394					541.1	606.9	201	3.0194	15.8	11.9	17.3	0.687861	180.9	805	161.6	4.98144	525.3	595	183.7	2.33154	-165.1	-793.1	-144.3	-4.29357	360.2	-198.1	39.4	-1.96203	2.73328	2.78312	2.3032	0.479921	1.19866	1.07555	1.23805	-0.162499	2.25744	2.9058	2.20844	0.697355	2.72041	2.77452	2.26411	0.367643			1.96
	146	2.16435					76.8	106.6	114.5	0.931004					77.4	111.8	174.7	0.639954	76.8	106.6	114.5	0.931004	-77.4	-111.8	-174.7	-0.639954	-0.6	-5.2	-60.2	0.29105	1.88536	2.02776	2.05881	-0.0310483	#NUM!	#NUM!		#NUM!	1.88874	2.04844	2.24229	-0.193851	1.88536	2.02776	2.05881	-0.0310483			0.83
	110	2.04139					78	1952.8	220.9	8.8402	4.9	19	2.3	8.26087	1025.4	1255.1	270.4	4.64164	73.1	1933.8	218.6	0.57933	-1020.5	-1236.1	-268.1	3.61923	-947.4	697.7	-49.5	4.19856	1.89209	3.29066	2.3442	0.946462	0.690196	1.27875	0.361728	0.917026	3.01089	3.09868	2.43201	0.666672	1.86392	3.28641	2.33965	-0.237074			1.16
	140	2.14613					233.9	285.2	139.5	2.04444	17.5	18.5	30.6	0.604575	259.6	358.7	92.9	3.86114	216.4	266.7	108.9	1.43987	-242.1	-340.2	-62.3	-3.25657	-25.7	-73.5	46.6	-1.8167	2.36903	2.45515	2.14457	0.310575	1.24304	1.26717	1.48572	-0.21855	2.4143	2.55473	1.96802	0.586716	2.33526	2.42602	2.03703	0.158323			1.51
	150	2.17609									31	148.9	49.5	3.00808					-31	-148.9	-49.5	-3.00808	31	148.9	49.5	3.00808	0	0	0	0		#NUM!	#NUM!	#NUM!	1.49136	2.17289	1.69461	0.478289	#NUM!	#NUM!	#NUM!	#NUM!	#NUM!	#NUM!	#NUM!	#NUM!			0.56
	144	2.15836					85.6	162.4	205.9	0.788732	82.1	61	77.2	0.790155	241.9	176.8	229	0.772052	3.5	101.4	128.7	-0.00142305	-159.8	-115.8	-151.8	0.018103	-156.3	-14.4	-23.1	0.01668	1.93247	2.21059	2.31366	-0.10307	1.91434	1.78533	1.88762	-0.102287	2.38364	2.24748	2.35984	-0.112353	0.544068	2.00604	2.10958	#NUM!			4.18
	151	2.17898					81.7	145.1	167.6	0.865752	316.5	76.7	7.1	10.8028	85	184.5	149.4	1.23494	-234.8	68.4	160.5	-9.93707	231.5	-107.8	-142.3	9.56788	-3.3	-39.4	18.2	-0.369188	1.91222	2.16167	2.22427	-0.0626066	2.50037	1.8848	0.851258	1.03354	1.92942	2.266	2.17435	0.0916458	#NUM!	1.83506	2.20548	#NUM!			0.94
	98	1.99123					7471.4	9812.1	2001.7	4.90188	24.4	10	1.5	6.66667	1650.6	4698.4	1098.3	4.27788	7447	9802.1	2000.2	-1.76478	-1626.2	-4688.4	-1096.8	2.38878	5820.8	5113.7	903.4	0.623999	3.8734	3.99176	3.3014	0.690363	1.38739	1	0.176091	0.823909	3.21764	3.67195	3.04072	0.631229	3.87198	3.99132	3.30107	#NUM!			4.5
	157	2.1959					302.6	235.9	86.3	2.73349	104.9	438.8	154.7	2.83646	181.4	112.5	93.2	1.20708	197.7	-202.9	-68.4	-0.10297	-76.5	326.3	61.5	1.62938	121.2	123.4	-6.9	1.52641	2.48087	2.37273	1.93601	0.436717	2.02078	2.64227	2.18949	0.452776	2.25864	2.05115	1.96942	0.0817366	2.29601	#NUM!	#NUM!	#NUM!			0.81
	161	2.20683					147.9	340	49.9	6.81363	4.3	20.7	3.1	6.67742	79.3	122.9	150.8	0.814987	143.6	319.3	46.8	0.136208	-75	-102.2	-147.7	5.86243	68.6	217.1	-100.9	5.99864	2.16997	2.53148	1.6981	0.833378	0.633468	1.31597	0.491362	0.824609	1.89927	2.08955	2.1784	-0.0888495	2.15715	2.5042	1.67025	-0.865798			0.77
	130	2.11394					719.1	6181.5	3203.6	1.92955	12.6	32.5	45.8	0.709607	599.7	12673.4	5201.2	2.43663	706.5	6149	3157.8	1.21994	-587.1	-12640.9	-5155.4	-1.72702	119.4	-6491.9	-1997.6	-0.507082	2.85679	3.79109	3.50564	0.285456	1.10037	1.51188	1.66087	-0.148982	2.77793	4.10289	3.7161	0.38679	2.84911	3.7888	3.49938	0.0863388			1.27
	174	2.24055					938.4	1018.6	249.6	4.08093	39	13.3	7.8	1.70513	181.1	664.2	282.4	2.35198	899.4	1005.3	241.8	2.3758	-142.1	-650.9	-274.6	-0.646855	757.3	354.4	-32.8	1.72895	2.97239	3.008	2.39724	0.610759	1.59106	1.12385	0.892095	0.231757	2.25792	2.8223	2.45086	0.371434	2.95395	3.0023	2.38346	0.37581			0.76
	142	2.15229					775.8	1578.6	602.9	2.61834	28.1	7.8	29.5	0.264407	198.8	537.4	1023.4	0.525112	747.7	1570.8	573.4	2.35394	-170.7	-529.6	-993.9	-0.260706	577	1041.2	-420.5	2.09323	2.88975	3.19827	2.78025	0.418027	1.44871	0.892095	1.46982	-0.577727	2.29842	2.7303	3.01005	-0.279748	2.87373	3.19612	2.75846	0.371795			1.69
	138	2.13988					70.6	204.1	380.1	0.536964	107.6	46.5	58.4	0.796233	30.2	193.1	264.9	0.728954	-37	157.6	321.7	-0.259269	77.4	-146.6	-206.5	0.0672786	40.4	11	115.2	-0.19199	1.8488	2.30984	2.5799	-0.270055	2.03181	1.66745	1.76641	-0.0989599	1.48001	2.28578	2.42308	-0.1373	#NUM!	2.19756	2.50745	#NUM!			0.81
	128	2.10721					526	1011	975.6	1.03629	0.1	2.4	2	1.2	632.7	3452.8	2576.9	1.3399	525.9	1008.6	973.6	-0.163715	-632.6	-3450.4	-2574.9	-0.139905	-106.7	-2441.8	-1601.3	-0.303619	2.72099	3.00475	2.98927	0.0154794	-1	0.380211	0.30103	0.0791812	2.8012	3.53817	3.4111	0.127074	2.7209	3.00372	2.98838	#NUM!			0.75
	130	2.11394					152.1	168	51.6	3.25581	2.8	0.6	3	0.2	283.5	467.4	95.2	4.90966	149.3	167.4	48.6	3.05581	-280.7	-466.8	-92.2	-4.70966	-131.4	-299.4	-43.6	-1.65385	2.18213	2.22531	1.71265	0.51266	0.447158	-0.221849	0.477121	-0.69897	2.45255	2.66969	1.97864	0.691052	2.17406	2.22376	1.68664	0.485127			0.49
	119	2.07555					117.1	638.2	861.1	0.741145	2.2	3.5	8.1	0.432099	454.7	1323.9	412.7	3.2079	114.9	634.7	853	0.309046	-452.5	-1320.4	-404.6	-2.7758	-337.6	-685.7	448.4	-2.46675	2.06856	2.80496	2.93505	-0.130097	0.342423	0.544068	0.908485	-0.364417	2.65772	3.12186	2.61563	0.506221	2.06032	2.80257	2.93095	-0.509976			1.78
	138	2.13988					255.3	1501.3	413.1	3.63423	2.3	0.6	1.1	0.545455	863.5	1908	154.3	12.3655	253	1500.7	412	3.08877	-861.2	-1907.4	-153.2	-11.8201	-608.2	-406.7	258.8	-8.73129	2.40705	3.17647	2.61606	0.560412	0.361728	-0.221849	0.0413927	-0.263241	2.93626	3.28058	2.18837	1.09221	2.40312	3.17629	2.6149	0.489786			0.63
	166	2.22011									65.6	9.8	5.9	1.66102					-65.6	-9.8	-5.9		65.6	9.8	5.9	1.66102	0	0	0		#NUM!	#NUM!	#NUM!	#NUM!	1.8169	0.991226	0.770852	0.220374	#NUM!	#NUM!	#NUM!	#NUM!	#NUM!	#NUM!	#NUM!	#NUM!			1
	135	2.13033					322.6	315.5	390.3	0.808353	86.2	173.1	55.7	3.10772	189.6	377.4	398.2	0.947765	236.4	142.4	334.6	-2.29937	-103.4	-204.3	-342.5	2.15995	133	-61.9	-7.9	-0.139412	2.50866	2.499	2.5914	-0.0923992	1.93551	2.2383	1.74586	0.492442	2.27784	2.5768	2.6001	-0.0232994	2.37365	2.15351	2.52453	#NUM!			0.84
	144	2.15836					315.4	811.8	151.6	5.35488	3.6	0.5	0.3	1.66667					311.8	811.3	151.3	3.68821	3.6	0.5	0.3	1.66667	315.4	811.8	151.6	5.35488	2.49886	2.90945	2.1807	0.72875	0.556303	-0.30103	-0.522879	0.221849	#NUM!	#NUM!	#NUM!	#NUM!	2.49388	2.90918	2.17984	0.566816			1.13
	144	2.15836					357.6	1543	228.5	6.75274	47	7.6	3.5	2.17143	2007.1	12785.8	566.2	22.5818	310.6	1535.4	225	4.58131	-1960.1	-12778.2	-562.7	-20.4103	-1649.5	-11242.8	-337.7	-15.829	2.5534	3.18837	2.35889	0.82948	1.6721	0.880814	0.544068	0.336746	3.30257	4.10673	2.75297	1.35376	2.4922	3.18622	2.35218	0.660989			2.16
	150	2.17609					812.6	4900	606.3	8.08181	7.8	4.8	10.3	0.466019	1201.3	6475	720.5	8.98681	804.8	4895.2	596	7.61579	-1193.5	-6470.2	-710.2	-8.5208	-388.7	-1575	-114.2	-0.905007	2.90988	3.6902	2.78269	0.907509	0.892095	0.681241	1.01284	-0.331596	3.07965	3.81124	2.85763	0.953606	2.90569	3.68977	2.77525	0.881715			2.96
	137	2.13672					181.3	561.5	193	2.90933	19.9	21.8	22.9	0.951965	288.3	966.3	49.4	19.5607	161.4	539.7	170.1	1.95736	-268.4	-944.5	-26.5	-18.6088	-107	-404.8	143.6	-16.6514	2.2584	2.74935	2.28556	0.463792	1.29885	1.33846	1.35984	-0.021379	2.45984	2.98511	1.69373	1.29139	2.2079	2.73215	2.2307	0.291671			1.36
	140	2.14613					163.3	109	162.3	0.671596	2	2.3	6.5	0.353846	64.3	105.3	223.8	0.470509	161.3	106.7	155.8	0.31775	-62.3	-103	-217.3	-0.116663	99	3.7	-61.5	0.201086	2.21299	2.03743	2.21032	-0.172892	0.30103	0.361728	0.812913	-0.451186	1.80821	2.02243	2.34986	-0.327432	2.20763	2.02816	2.19257	-0.497915
	130	2.11394					115.4	445.4	98.8	4.5081	7.1	3	4.5	0.666667	394.3	638.4	163	3.91656	108.3	442.4	94.3	3.84143	-387.2	-635.4	-158.5	-3.2499	-278.9	-193	-64.2	0.591533	2.06221	2.64875	1.99476	0.653993	0.851258	0.477121	0.653213	-0.176091	2.59583	2.80509	2.21219	0.592905	2.03463	2.64582	1.97451	0.584493
	140	2.14613					1530.7	21809.3	1415.9	15.4031	8.6	31.7	2.4	13.2083	614.1	8564.9	1432.1	5.98066	1522.1	21777.6	1413.5	2.1948	-605.5	-8533.2	-1429.7	7.22768	916.6	13244.4	-16.2	9.42248	3.18489	4.33864	3.15103	1.18761	0.934498	1.50106	0.380211	1.12085	2.78824	3.93272	3.15597	0.776749	3.18244	4.33801	3.1503	0.341395			4.72
	130	2.11394					140.2	256.2	246.1	1.04104	9	2.8	5.9	0.474576	360.7	183.4	304.3	0.602695	131.2	253.4	240.2	0.566464	-351.7	-180.6	-298.4	-0.128118	-220.5	72.8	-58.2	0.438346	2.14675	2.40858	2.39111	0.0174675	0.954243	0.447158	0.770852	-0.323694	2.55715	2.2634	2.4833	-0.219903	2.11793	2.40381	2.38057	-0.246828			1.07
	140	2.14613					701.3	541.5	326.3	1.65952	259	22.3	171.4	0.130105	249	475.2	253.2	1.87678	442.3	519.2	154.9	1.52941	10	-452.9	-81.8	-1.74667	452.3	66.3	73.1	-0.217261	2.8459	2.7336	2.51362	0.219981	2.4133	1.3483	2.23401	-0.885706	2.3962	2.67688	2.40346	0.273413	2.64572	2.71533	2.19005	0.184524			1.24
	120	2.07918					1634	9224.1	2908.5	3.17143	369.3	609.6	204.3	2.98385	1682.8	4812.5	1239.9	3.88136	1264.7	8614.5	2704.2	0.187581	-1313.5	-4202.9	-1035.6	-0.897514	-48.8	4411.6	1668.6	-0.709933	3.21325	3.96492	3.46367	0.501255	2.56738	2.78504	2.31027	0.474777	3.22603	3.68237	3.09339	0.588984	3.10199	3.93523	3.43204	-0.72681
	141	2.14922					109.1	1147.2	365.6	3.13786	3.4	14.5	10.3	1.40777	60.7	1797	342.5	5.24672	105.7	1132.7	355.3	1.73009	-57.3	-1782.5	-332.2	-3.83895	48.4	-649.8	23.1	-2.10886	2.03782	3.05964	2.56301	0.496633	0.531479	1.16137	1.01284	0.148531	1.78319	3.25455	2.53466	0.719888	2.02407	3.05411	2.5506	0.238068			1.33
	170	2.23045					31	251.3	120.8	2.0803	23.1	4.9	13.8	0.355072	88.2	311	117.7	2.64231	7.9	246.4	107	1.72523	-65.1	-306.1	-103.9	-2.28724	-57.2	-59.7	3.1	-0.562013	1.49136	2.40019	2.08207	0.318126	1.36361	0.690196	1.13988	-0.449683	1.94547	2.49276	2.07078	0.421984	0.897627	2.39164	2.02938	0.236846
	148	2.17026					132.3	1122.4	95.2	11.7899	257	681.1	144.3	4.72003	68.7	643	175.9	3.65549	-124.7	441.3	-49.1	7.06989	188.3	38.1	-31.6	1.06454	63.6	479.4	-80.7	8.13443	2.12156	3.05015	1.97864	1.07151	2.40993	2.83321	2.15927	0.673945	1.83696	2.80821	2.24527	0.562945	#NUM!	2.64473	#NUM!	0.849413			3.58
	145	2.16137					131.4	150.7	136.8	1.10161	1.9	3.2	2.6	1.23077	432.2	480.1	137	3.50438	129.5	147.5	134.2	-0.129161	-430.3	-476.9	-134.4	-2.27361	-300.8	-329.4	-0.2	-2.40277	2.1186	2.17811	2.13609	0.0420272	0.278754	0.50515	0.414973	0.0901766	2.63568	2.68133	2.13672	0.544611	2.11227	2.16879	2.12775	#NUM!			0.47
	131	2.11727					301.1	227.8	213.8	1.06548	30	9	14.9	0.604027	114.2	1191.9	128.1	9.30445	271.1	218.8	198.9	0.461455	-84.2	-1182.9	-113.2	-8.70042	186.9	-964.1	85.7	-8.23897	2.47871	2.35755	2.33001	0.027546	1.47712	0.954243	1.17319	-0.218944	2.05767	3.07624	2.10755	0.968691	2.43313	2.34005	2.29863	-0.335871			0.73
	133	2.12385					223	2170.9	565.1	3.84162	6.2	15.7	7.8	2.01282	140	2801.8	618.8	4.5278	216.8	2155.2	557.3	1.8288	-133.8	-2786.1	-611	-2.51498	83	-630.9	-53.7	-0.686175	2.3483	3.33664	2.75213	0.584515	0.792392	1.1959	0.892095	0.303805	2.14613	3.44744	2.79155	0.655887	2.33606	3.33349	2.74609	0.262166			0.6
	151	2.17898					208.5	238.9	276.2	0.864953	144.9	573.4	24.5	23.4041	376.1	218	395.9	0.550644	63.6	-334.5	251.7	-22.5391	-231.2	355.4	-371.4	22.8534	-167.6	20.9	-119.7	0.314309	2.31911	2.37822	2.44122	-0.0630075	2.16107	2.75846	1.38917	1.36929	2.5753	2.33846	2.59759	-0.259129	1.80346	#NUM!	2.40088	#NUM!			2.02
	120	2.07918					160.6	449.6	128.1	3.50976	13.7	78.2	8.3	9.42169	293.7	276.3	392.2	0.704488	146.9	371.4	119.8	-5.91193	-280	-198.1	-383.9	8.7172	-133.1	173.3	-264.1	2.80527	2.20575	2.65283	2.10755	0.545277	1.13672	1.89321	0.919078	0.974129	2.4679	2.44138	2.59351	-0.152127	2.16702	2.56984	2.07846	#NUM!			0.46
	150	2.17609					21.8	46.6	40	1.165	11.3	11.2	3	3.73333	11.3	31.3	38.8	0.806701	10.5	35.4	37	-2.56833	0	-20.1	-35.8	2.92663	10.5	15.3	1.2	0.358299	1.33846	1.66839	1.60206	0.0663259	1.05308	1.04922	0.477121	0.572097	1.05308	1.49554	1.58883	-0.0932874	1.02119	1.549	1.5682	#NUM!			0.49
	160	2.20412					2046.7	3183.2	2887.4	1.10245	1.4	0.8	7	0.114286	501.2	2565.7	3925.4	0.653615	2045.3	3182.4	2880.4	0.988159	-499.8	-2564.9	-3918.4	-0.539329	1545.5	617.5	-1038	0.44883	3.31105	3.50286	3.46051	0.042357	0.146128	-0.09691	0.845098	-0.942008	2.70001	3.40921	3.59388	-0.184678	3.31076	3.50275	3.45945	-0.005173			2.21
	135	2.13033					262.8	675.2	315.2	2.14213	103.1	594.5	847.8	0.701227	329.8	652.2	229.7	2.83936	159.7	80.7	-532.6	1.44091	-226.7	-57.7	618.1	-2.13813	-67	23	85.5	-0.697224	2.41963	2.82943	2.49859	0.330846	2.01326	2.77415	2.92829	-0.154142	2.51825	2.81438	2.36116	0.45322	2.2033	1.90687	#NUM!	0.158635			0.46
	140	2.14613					138.4	74.8	87.7	0.852908	177.8	133	18.4	7.22826	67.5	84.1	68.8	1.22238	-39.4	-58.2	69.3	-6.37535	110.3	48.9	-50.4	6.00588	70.9	-9.3	18.9	-0.369476	2.14114	1.8739	1.943	-0.069098	2.24993	2.12385	1.26482	0.859034	1.8293	1.9248	1.83759	0.0872076	#NUM!	#NUM!	1.84073	#NUM!			0.9
	150	2.17609					301.4	320.1	293.1	1.09212	13.2	21	46.2	0.454545	185.2	386.6	1074.5	0.359795	288.2	299.1	246.9	0.637573	-172	-365.6	-1028.3	0.0947502	116.2	-66.5	-781.4	0.732323	2.47914	2.50529	2.46702	0.0382699	1.12057	1.32222	1.66464	-0.342423	2.26764	2.58726	3.03121	-0.443945	2.45969	2.47582	2.39252	-0.19547			0.67
	145	2.16137					7.3	19.7	48.5	0.406186	12.7	10.8	2	5.4	4.9	8.5	30.2	0.281457	-5.4	8.9	46.5	-4.99381	7.8	2.3	-28.2	5.11854	2.4	11.2	18.3	0.124729	0.863323	1.29447	1.68574	-0.391276	1.1038	1.03342	0.30103	0.732394	0.690196	0.929419	1.48001	-0.550588	#NUM!	0.94939	1.66745	#NUM!			2.16
	155	2.19033					192.7	245.8	59.9	4.10351	52.6	44.5	35.5	1.25352	10.8	220.7	60.5	3.64793	140.1	201.3	24.4	2.84998	41.8	-176.2	-25	-2.39441	181.9	25.1	-0.6	0.455572	2.28488	2.39058	1.77743	0.613155	1.72099	1.64836	1.55023	0.0981317	1.03342	2.3438	1.78176	0.562047	2.14644	2.30384	1.38739	0.454843			0.49
	129	2.11059					246.4	2662.5	1749.9	1.52152	3.9	5	4.5	1.11111	411.3	7951.9	535.6	14.8467	242.5	2657.5	1745.4	0.410404	-407.4	-7946.9	-531.1	-13.7356	-164.9	-5289.4	1214.3	-13.3252	2.39164	3.42529	3.24301	0.182276	0.591065	0.69897	0.653213	0.0457575	2.61416	3.90047	2.72884	1.17163	2.38471	3.42447	3.24189	-0.386788			1.14
	172	2.23553					403.6	1266.1	528.6	2.39519	30.9	140.3	34.9	4.02006	192.4	363	366.6	0.99018	372.7	1125.8	493.7	-1.62486	-161.5	-222.7	-331.7	3.02988	211.2	903.1	162	1.40501	2.60595	3.10247	2.72313	0.379341	1.48996	2.14706	1.54283	0.604232	2.28421	2.55991	2.56419	-0.00428584	2.57136	3.05146	2.69346	#NUM!			0.84
	120	2.07918					133.2	313.7	302.6	1.03668	4.5	31.3	6.3	4.96825	129.7	345.9	216.4	1.59843	128.7	282.4	296.3	-3.93157	-125.2	-314.6	-210.1	3.36983	3.5	-32.2	86.2	-0.561747	2.1245	2.49651	2.48087	0.0156456	0.653213	1.49554	0.799341	0.696204	2.11294	2.53895	2.33526	0.203693	2.10958	2.45086	2.47173	#NUM!			1.14
	150	2.17609					1312.5	1710.2	760.5	2.24878	326.4	123.5	33	3.74242	1267.7	1492.3	1065	1.40122	986.1	1586.7	727.5	-1.49364	-941.3	-1368.8	-1032	2.3412	44.8	217.9	-304.5	0.847563	3.1181	3.23305	2.8811	0.351948	2.51375	2.09167	1.51851	0.573153	3.10302	3.17386	3.02735	0.146507	2.99392	3.20049	2.86183	#NUM!			1.79
	122	2.08636					748.5	928.6	223.1	4.16226	3.2	1.7	1.8	0.944444	97.4	3225.9	263	12.2658	745.3	926.9	221.3	3.21781	-94.2	-3224.2	-261.2	-11.3213	651.1	-2297.3	-39.9	-8.10352	2.87419	2.96783	2.3485	0.619329	0.50515	0.230449	0.255273	-0.0248236	1.98856	3.50865	2.41996	1.0887	2.87233	2.96703	2.34498	0.507561			0.5
	126	2.10037					801.9	3728.8	539	6.918	2.1	1.3	1.7	0.764706	2047.6	8441.8	773.8	10.9095	799.8	3727.5	537.3	6.15329	-2045.5	-8440.5	-772.1	-10.1448	-1245.7	-4713	-234.8	-3.99154	2.90412	3.57157	2.73159	0.83998	0.322219	0.113943	0.230449	-0.116506	3.31125	3.92644	2.88863	1.03781	2.90298	3.57142	2.73022	0.789107			1.68
	130	2.11394					359.3	890.9	98.3	9.06307	13.2	234.2	79	2.96456	64.1	328	136.6	2.40117	346.1	656.7	19.3	6.09852	-50.9	-93.8	-57.6	0.563386	295.2	562.9	-38.3	6.6619	2.55546	2.94983	1.99255	0.957275	1.12057	2.36959	1.89763	0.47196	1.80686	2.51587	2.13545	0.380423	2.5392	2.81737	1.28556	0.785224			0.53
	120	2.07918					848.8	567.4	289.4	1.96061	5	6.4	9.1	0.703297	97.9	291.8	1094.3	0.266654	843.8	561	280.3	1.25731	-92.9	-285.4	-1085.2	0.436642	750.9	275.6	-804.9	1.69395	2.92881	2.75389	2.4615	0.292391	0.69897	0.80618	0.959041	-0.152861	1.99078	2.46509	3.03914	-0.574051	2.92624	2.74896	2.44762	0.0994429			1.78
	133	2.12385					147.7	12925.6	3045.8	4.24375	7.7	10.1	8.9	1.13483	445.2	8190.5	3709.5	2.20798	140	12915.5	3036.9	3.10891	-437.5	-8180.4	-3700.6	-1.07315	-297.5	4735.1	-663.7	2.03577	2.16938	4.11145	3.4837	0.627749	0.886491	1.00432	0.94939	0.0549314	2.64856	3.91331	3.56932	0.343995	2.14613	4.11111	3.48243	0.492609			4.11
	135	2.13033					5763	25099.8	3513.5	7.14382	87	37.1	12.2	3.04098	1022.1	14018.7	3022	4.63888	5676	25062.7	3501.3	4.10283	-935.1	-13981.6	-3009.8	-1.5979	4740.9	11081.1	491.5	2.50494	3.76065	4.39967	3.54574	0.85393	1.93952	1.56937	1.08636	0.483014	3.00949	4.14671	3.48029	0.666413	3.75404	4.39903	3.54423	0.613084			5.23
	154	2.18752					267.7	273	204.5	1.33496	66	19.1	4.3	4.44186	29.7	128.4	124.9	1.02802	201.7	253.9	200.2	-3.1069	36.3	-109.3	-120.6	3.41384	238	144.6	79.6	0.306941	2.42765	2.43616	2.31069	0.125469	1.81954	1.28103	0.633468	0.647565	1.47276	2.10857	2.09656	0.0120026	2.30471	2.40466	2.30146	#NUM!			0.53
	140	2.14613					166	1191.3	100.3	11.8774	3.8	28.7	11.6	2.47414	94.8	984.3	86.4	11.3924	162.2	1162.6	88.7	9.40323	-91	-955.6	-74.8	-8.91822	71.2	207	13.9	0.485007	2.22011	3.07602	2.0013	1.07472	0.579784	1.45788	1.06446	0.393424	1.97681	2.99313	1.93651	1.05661	2.21005	3.06543	1.94792	0.973277			1.01
	110	2.04139									13.7	4.7	3.7	1.27027					-13.7	-4.7	-3.7		13.7	4.7	3.7	1.27027					#NUM!	#NUM!	#NUM!	#NUM!	1.13672	0.672098	0.568202	0.103896	#NUM!	#NUM!	#NUM!	#NUM!	#NUM!	#NUM!	#NUM!	#NUM!			3.95
	141	2.14922					446.5	406.3	134.7	3.01633	4.6	29	2.4	12.0833	86	171.3	156.5	1.09457	441.9	377.3	132.3	-9.067	-81.4	-142.3	-154.1	10.9888	360.5	235	-21.8	1.92176	2.64982	2.60885	2.12937	0.479479	0.662758	1.4624	0.380211	1.08219	1.9345	2.23376	2.19451	0.039243	2.64532	2.57669	2.12156	#NUM!			0.67
	154	2.18752					53.8	122.3	206.1	0.593401					172.7	202.8	109.5	1.85205	53.8	122.3	206.1	0.593401	-172.7	-202.8	-109.5	-1.85205	-118.9	-80.5	96.6	-1.25865	1.73078	2.08743	2.31408	-0.226652	#NUM!	#NUM!		#NUM!	2.23729	2.30707	2.03941	0.267654	1.73078	2.08743	2.31408	-0.226652			2.37
	140	2.14613					638.3	1300.7	1950.6	0.66682	61.6	7.1	5.3	1.33962	1144.1	960.3	750.8	1.27904	576.7	1293.6	1945.3	-0.672802	-1082.5	-953.2	-745.5	0.0605869	-505.8	340.4	1199.8	-0.612215	2.80502	3.11418	3.29017	-0.175991	1.78958	0.851258	0.724276	0.126982	3.05846	2.98241	2.87552	0.106883	2.76095	3.1118	3.28899	#NUM!			0.67
	110	2.04139									18.7	24.6	12.6	1.95238					-18.7	-24.6	-12.6		18.7	24.6	12.6	1.95238					#NUM!	#NUM!	#NUM!	#NUM!	1.27184	1.39094	1.10037	0.290565	#NUM!	#NUM!	#NUM!	#NUM!	#NUM!	#NUM!	#NUM!	#NUM!			4.3
	146	2.16435					170.4	462.8	433.3	1.06808	9.7	5.6	3.1	1.80645	52.1	363.8	259.7	1.40085	160.7	457.2	430.2	-0.738369	-42.4	-358.2	-256.6	0.405604	118.3	99	173.6	-0.332765	2.23147	2.66539	2.63679	0.0286047	0.986772	0.748188	0.491362	0.256826	1.71684	2.56086	2.41447	0.146391	2.20602	2.66011	2.63367	#NUM!			0.81
	150	2.17609					508.2	577.6	178.6	3.23404	61.7	18.7	14.4	1.29861	515.2	613.9	117.8	5.21138	446.5	558.9	164.2	1.93543	-453.5	-595.2	-103.4	-3.91276	-7	-36.3	60.8	-1.97733	2.70603	2.76163	2.25188	0.509746	1.79029	1.27184	1.15836	0.113479	2.71198	2.7881	2.07115	0.716952	2.64982	2.74733	2.21537	0.286778			0.73
	136	2.13354					191.9	482.6	119.8	4.02838	44.9	84	74	1.13514	73.4	477.7	53.8	8.87918	147	398.6	45.8	2.89325	-28.5	-393.7	20.2	-7.74405	118.5	4.9	66	-4.8508	2.28307	2.68359	2.07846	0.60513	1.65225	1.92428	1.86923	0.0550476	1.8657	2.67916	1.73078	0.948373	2.16732	2.60054	1.66087	0.461385			0.63
	125	2.09691																	0	0	0					0					#NUM!	#NUM!	#NUM!	#NUM!	#NUM!	#NUM!		#NUM!	#NUM!	#NUM!	#NUM!	#NUM!	#NUM!	#NUM!	#NUM!	#NUM!			1.86
	156	2.19312					266.4	570.4	607.1	0.939549	39	44.7	32.7	1.36697	237.3	508.4	818.1	0.62144	227.4	525.7	574.4	-0.427424	-198.3	-463.7	-785.4	0.745533	29.1	62	-211	0.318109	2.42553	2.75618	2.78326	-0.0270807	1.59106	1.65031	1.51455	0.13576	2.3753	2.70621	2.91281	-0.206601	2.35679	2.72074	2.75921	#NUM!			0.49
	127	2.1038					212.8	528.1	1052	0.501996	14.3	22.8	27.6	0.826087	131.7	327.6	627.4	0.522155	198.5	505.3	1024.4	-0.324091	-117.4	-304.8	-599.8	0.303932	81.1	200.5	424.6	-0.0201587	2.32797	2.72272	3.02202	-0.2993	1.15534	1.35793	1.44091	-0.0829742	2.11959	2.51534	2.79754	-0.282201	2.29776	2.70355	3.01047	#NUM!			0.88
	140	2.14613																	0	0	0					0					#NUM!	#NUM!	#NUM!	#NUM!	#NUM!	#NUM!		#NUM!	#NUM!	#NUM!	#NUM!	#NUM!	#NUM!	#NUM!	#NUM!	#NUM!			1.62
	135	2.13033					249.7	1064.4	623.5	1.70714	24.6	86.2	16.7	5.16168	182.4	4804.6	589	8.15722	225.1	978.2	606.8	-3.45454	-157.8	-4718.4	-572.3	-2.99554	67.3	-3740.2	34.5	-6.45008	2.39742	3.0271	2.79484	0.232268	1.39094	1.93551	1.22272	0.712791	2.26102	3.68166	2.77012	0.911542	2.35238	2.99043	2.78305	#NUM!			1.44
	135	2.13033					351.8	329.3	136.2	2.41777	2.1	11	3.6	3.05556	73.1	287.2	136.4	2.10557	349.7	318.3	132.6	-0.637788	-71	-276.2	-132.8	0.949984	278.7	42.1	-0.2	0.312196	2.5463	2.51759	2.13418	0.383415	0.322219	1.04139	0.556303	0.48509	1.86392	2.45818	2.13481	0.32337	2.5437	2.50284	2.12254	#NUM!			1.56
	127	2.1038					566	1850	4038	0.458148	12.8	55.4	234.6	0.236147	97	323.8	735.1	0.440484	553.2	1794.6	3803.4	0.222001	-84.2	-268.4	-500.5	-0.204338	469	1526.2	3302.9	0.0176633	2.75282	3.26717	3.60617	-0.338995	1.10721	1.74351	2.37033	-0.626818	1.98677	2.51028	2.86635	-0.35607	2.74288	3.25397	3.58017	-0.653645			7.51
	130	2.11394					1327	3105	577	5.38128	113.9	139.6	20.2	6.91089	334	1747.7	829.9	2.10592	1213.1	2965.4	556.8	-1.52961	-220.1	-1608.1	-809.7	4.80497	993	1357.3	-252.9	3.27537	3.12287	3.49206	2.76118	0.730886	2.05652	2.14489	1.30535	0.839534	2.52375	3.24247	2.91903	0.323441	3.0839	3.47208	2.7457	#NUM!			3.03
	125	2.09691					1824.5	2132.6	397	5.37179	17.9	89	28.2	3.15603	170	15540	659	23.5812	1806.6	2043.6	368.8	2.21576	-152.1	-15451	-630.8	-20.4252	1654.5	-13407.4	-262	-18.2094	3.26114	3.32891	2.59879	0.730119	1.25285	1.94939	1.45025	0.499141	2.23045	4.19145	2.81889	1.37257	3.25686	3.3104	2.56679	0.345523			1.12
	130	2.11394					181.5	733.3	145.6	5.0364	23.7	51.2	7.2	7.11111	156.9	311	178.6	1.74132	157.8	682.1	138.4	-2.07471	-133.2	-259.8	-171.4	5.36979	24.6	422.3	-33	3.29508	2.25888	2.86528	2.16316	0.70212	1.37475	1.70927	0.857332	0.851937	2.19562	2.49276	2.25188	0.240879	2.19811	2.83385	2.14114	#NUM!			2.07
	134	2.1271					570.6	2660	2749	0.967625	96.7	372	147.5	2.52203	806	2416	1922	1.25702	473.9	2288	2601.5	-1.55441	-709.3	-2044	-1774.5	1.26501	-235.4	244	827	-0.289399	2.75633	3.42488	3.43917	-0.0142931	1.98543	2.57054	2.16879	0.401751	2.90634	3.3831	3.28375	0.0993435	2.67569	3.35946	3.41522	#NUM!			0.89
	137	2.13672					30.7	190	59.3	3.20405	3.2	1.9	1.5	1.26667	55.4	160.4	60.9	2.63383	27.5	188.1	57.8	1.93738	-52.2	-158.5	-59.4	-1.36716	-24.7	29.6	-1.6	0.570221	1.48714	2.27875	1.77305	0.505699	0.50515	0.278754	0.176091	0.102662	1.74351	2.2052	1.78462	0.420587	1.43933	2.27439	1.76193	0.287215			1.06
	130	2.11394					516.8	262.9	177.1	1.48447	29.2	40	6	6.66667	331.1	690.3	219.3	3.14774	487.6	222.9	171.1	-5.18219	-301.9	-650.3	-213.3	3.51892	185.7	-427.4	-42.2	-1.66327	2.71332	2.41979	2.24822	0.171572	1.46538	1.60206	0.778151	0.823909	2.51996	2.83904	2.34104	0.497999	2.68806	2.34811	2.23325	#NUM!			1.4
	140	2.14613					127.4	292	103.8	2.8131	3.3	5.2	6.6	0.787879	144.4	178.4	194.1	0.919114	124.1	286.8	97.2	2.02522	-141.1	-173.2	-187.5	-0.131235	-17	113.6	-90.3	1.89399	2.10517	2.46538	2.0162	0.449185	0.518514	0.716003	0.819544	-0.103541	2.15957	2.25139	2.28803	-0.0366307	2.09377	2.45758	1.98767	0.306473			1.26
	138	2.13988					57.2	54.7	53.8	1.01673	4.6	9.3	3.5	2.65714	101.4	143.1	88.8	1.61149	52.6	45.4	50.3	-1.64041	-96.8	-133.8	-85.3	1.04566	-44.2	-88.4	-35	-0.594758	1.7574	1.73799	1.73078	0.00720505	0.662758	0.968483	0.544068	0.424415	2.00604	2.15564	1.94841	0.207227	1.72099	1.65706	1.70157	#NUM!			0.65
	145	2.16137					430	2841.5	640	4.43984	67.7	198.4	42.9	4.62471	481.7	2952.6	460.9	6.40616	362.3	2643.1	597.1	-0.184865	-414	-2754.2	-418	-1.78145	-51.7	-111.1	179.1	-1.96632	2.63347	3.45355	2.80618	0.647368	1.83059	2.29754	1.63246	0.665084	2.68278	3.4702	2.66361	0.806598	2.55907	3.42211	2.77605	#NUM!			1.1
	138	2.13988					223.1	4802.7	284	16.9109	11.8	38.6	25.1	1.53785	213.8	4892	232	21.0862	211.3	4764.1	258.9	15.3731	-202	-4853.4	-206.9	-19.5484	9.3	-89.3	52	-4.17529	2.3485	3.68149	2.45332	1.22817	1.07188	1.58659	1.39967	0.186914	2.33001	3.68949	2.36549	1.324	2.3249	3.67798	2.41313	1.18676			1.22
	145	2.16137					36.4	53	68.1	0.778267	1.1	1.8	4.4	0.409091	73.1	180.5	126	1.43254	35.3	51.2	63.7	0.369176	-72	-178.7	-121.6	-1.02345	-36.7	-127.5	-57.9	-0.654272	1.5611	1.72428	1.83315	-0.108871	0.0413927	0.255273	0.643453	-0.38818	1.86392	2.25648	2.10037	0.156107	1.54777	1.70927	1.80414	-0.432766			0.66
[truncated: 23 more columns]

## Sheet: FFAscores
	FFAscoreNotMedicated	FFAscoreSSRI	FFAscorenonSSRI	FFAscorepolytherapy
1	22	28	35	34
2	46	38	23	40
3	36	28	28	29
4	32	42	30	31
5	19	35	23	24
6	39	36	34	45
7	34	38	38	33
8	38	34	28	26
9	44	38	29	38
10	28	31	53	33
11	32	35	22	41
12	36	24	40	31
13	47	50	35	30
14	36	30	32	28
15	38	35	28	23
16	30	25	38	27
17	28	25	29	29
18	31	31		36
19	29	35		32
20	35	30		34
21	37	30		30
22	34			36
23	35			29
24	30
25	29
26	25
27	29
28	35
29	37
30	27
31	34
